# Supplementary material for: Comparison of pregnancy outcomes after history-indicated and ultrasound-indicated cervical cerclage: A systematic review and meta-analysis
Source: PLoS One. 2025 Aug 14;20(8):e0328564. doi: 10.1371/journal.pone.0328564 (PMC12352640; doi:10.1371/journal.pone.0328564)
Supplement: S1 File — (XLS) [file pone.0328564.s006.xls]

## Sheet: csv-pregnancyo-set
PMID	Title	First Author	Journal/Book	Publication Year	Include or exclude
40259987	The role of repeat cerclage in managing subsequent pregnancies for patients with a prior history of cervical cerclage: a retrospective self-control study	Zhang L	Front Med (Lausanne)	2025	EXCLUDE (Study question not relevant to review)
40234805	Evaluation of a two-tier preterm birth prevention service in a tertiary hospital in the United Kingdom: a retrospective cohort study	Shea M	BMC Pregnancy Childbirth	2025	EXCLUDE (exposure not of interest)
40133847	Association between clinical subtypes and pregnancy outcome of cervical incompetence: a retrospective cohort study	Xiao H	BMC Pregnancy Childbirth	2025	EXCLUDE (Study question not relevant to review)
40095505	Transvaginal Ultrasound Findings Predicting Prolonged Pregnancy in Cases of Prolapsed Fetal Membrane: A Retrospective Study	Kondo T	J Clin Med	2025	EXCLUDE (Study question not relevant to review)
40077964	Outcomes of emergency cervical cerclage after amnioreduction in twin pregnancies with a fully dilated cervix and amniotic membrane prolapse	Yalınkaya A	J Turk Ger Gynecol Assoc	2025	EXCLUDE (Study question not relevant to review)
40071616	Adjunctive pessary therapy after emergency cervical cerclage in patients with protruding fetal membranes - a multicenter cohort study	Kostrzanowski M	J Matern Fetal Neonatal Med	2025	EXCLUDE (Study question not relevant to review)
40041371	The effect of an exam-indicated cerclage before 24 weeks of gestation to prevent preterm birth: A systematic review and meta-analysis	Koullali B	Eur J Obstet Gynecol Reprod Biol X	2025	EXCLUDE (review)
40028459	Preliminary Characterization of Cervical Microflora in Pregnant Women with Cervical Incompetence	Jiang JW	Int J Womens Health	2025	EXCLUDE (Study question not relevant to review)
40010796	[Effectiveness and pregnancy outcomes of emergency cervical cerclage versus cerclage with cervical length <10 mm: a retrospective study]	Maerdan M	Zhonghua Fu Chan Ke Za Zhi	2025	EXCLUDE (exposure not of interest)
40010795	[Clinical study of modified cervical cerclage at different surgical timings in twin pregnant women with cervical insufficiency]	Fan YW	Zhonghua Fu Chan Ke Za Zhi	2025	EXCLUDE (Study question not relevant to review)
40010794	[Analysis of clinical effect of cervical cerclage in twin pregnancies with cervical length ≤15 mm at different gestational ages]	Wang LH	Zhonghua Fu Chan Ke Za Zhi	2025	EXCLUDE (Study question not relevant to review)
39978766	Amniocentesis and Therapeutic Amnioreduction Before Rescue Cerclage: Improving Patient Selection for Rescue Cerclage based on Amniotic Fluid Screening	Werlang A	J Obstet Gynaecol Can	2025	EXCLUDE (exposure not of interest)
39918076	Efficacy of transabdominal cerclage by open laparotomy relative to existing risk factors	Hulshoff CC	Acta Obstet Gynecol Scand	2025	EXCLUDE (Study question not relevant to review)
39825538	The Role of Preoperative Inflammatory Markers in Cervical Cerclage Success	Ozgen G	J Coll Physicians Surg Pak	2025	EXCLUDE (exposure not of interest)
39655284	Pessary or cerclage (PC study) to prevent recurrent preterm birth: a non-inferiority, randomised controlled trial	van Gils AL	EClinicalMedicine	2024	EXCLUDE (exposure not of interest)
39619894	Subsequent Pregnancy Outcomes Following Prepregnancy Cerclage in Patients with Absent Ecto-Cervix	Lu J	Iran J Public Health	2024	EXCLUDE (exposure not of interest)
39616354	A simplified pre-conceptional laparoscopic cervical cerclage for cervical insufficiency: a retrospective study from a single center	Kuang L	BMC Pregnancy Childbirth	2024	EXCLUDE (Study question not relevant to review)
39553174	Preconception and antenatal care for women with a history of haematopoietic stem cell transplantation: Results of a UK clinician survey	Birchenall KA	Obstet Med	2024	EXCLUDE (Study question not relevant to review)
39548658	Feasibility, safety, and clinical outcomes of modified laparoscopic cervicoisthmic cerclage for refractory cervical insufficiency: A single-arm clinical trial-Part 1	Seo K	J Obstet Gynaecol Res	2025	EXCLUDE (comparisons groups inappropriate)
39521822	Pregnancy outcomes of twin pregnancies with cervical insufficiency undergoing cervical cerclage	Zhu J	Sci Rep	2024	EXCLUDE (exposure not of interest)
39426017	Emergency cerclage: Neonatal outcomes and evaluation of prognostic scores - A decade of experience at a tertiary center	Nkobetchou M	Eur J Obstet Gynecol Reprod Biol	2024	EXCLUDE (comparisons groups inappropriate)
39371694	Rescue Cervical Cerclage for Previable Birth Prevention: A Comprehensive Review of Indications, Techniques, and Outcomes	Ughade PA	Cureus	2024	EXCLUDE (Review)
39359544	Laparoscopic Transabdominal Needle-free Emergency Cerclage in the Early Second Trimester of Pregnancy after Failed Transvaginal Cerclage: Two Case Reports and a Review of the Literature	Dayan D	Geburtshilfe Frauenheilkd	2024	EXCLUDE (review)
39183504	Obstetric outcomes of transabdominal cerclage: A retrospective observational study in Japan	Kasuga Y	J Obstet Gynaecol Res	2024	EXCLUDE (exposure not of interest)
39165625	A Full-Term Pregnancy in a Patient With Uterus Didelphys	Gaily AS	Cureus	2024	EXCLUDE (Study question not relevant to review)
39056129	[Relationship between amniotic fluid inflammatory factors and pregnancy outcomes after emergency cervical cerclage]	Wu LX	Zhonghua Fu Chan Ke Za Zhi	2024	EXCLUDE (exposure not of interest)
39053088	Interventions for women with premature cervical dilatation and exposed fetal membranes to prevent pregnancy loss and preterm birth - A systematic review and meta-analysis	Pilarski N	Eur J Obstet Gynecol Reprod Biol	2024	EXCLUDE (review)
39040784	Perinatal Outcomes Associated With the Modified Shirodkar Cervical Cerclage Technique	Hidalgo Yánez R	Cureus	2024	EXCLUDE (exposure not of interest)
38977997	Effectiveness and pregnancy outcomes of ultrasound-indicated and physical examination-indicated cervical cerclage: a retrospective study from a single centre	Huang L	BMC Pregnancy Childbirth	2024	EXCLUDE (comparator not of interest)
38880661	Pregnancy outcomes of cerclage in twin gestations: a multicenter retrospective cohort study	Park JY	J Matern Fetal Neonatal Med	2024	EXCLUDE (exposure not of interest)
38724897	Pregnancy outcomes in pregnant women taking oral probiotic undergoing cerclage compared to placebo: two blinded randomized controlled trial	Vanda R	BMC Pregnancy Childbirth	2024	EXCLUDE (exposure not of interest)
38671355	Emergency cervical cerclage in delayed-interval delivery of twin pregnancies: a scoping review	Cui H	BMC Pregnancy Childbirth	2024	EXCLUDE (review)
38649500	Analysis of perinatal outcomes for emergency cervical cerclage in singleton pregnancies at 24-28 weeks of gestation	Yi X	Arch Gynecol Obstet	2024	EXCLUDE (exposure not of interest)
38471724	Cervical pessary versus vaginal progesterone in women with a singleton pregnancy, a short cervix, and no history of spontaneous preterm birth at less than 34 weeks' gestation: open label, multicentre, randomised, controlled trial	van Dijk CE	BMJ	2024	EXCLUDE (exposure not of interest)
38428382	Perinatal and neonatal outcomes of high-risk asymptomatic women from a specialist preterm birth surveillance clinic	Creswell L	Eur J Obstet Gynecol Reprod Biol	2024	EXCLUDE (comparisons groups inappropriate
38323103	Perinatal outcomes of emergency and elective cervical cerclages	Jafarzade A	Eur J Obstet Gynecol Reprod Biol X	2024	EXCLUDE (Review)
38248739	Physical Examination-Indicated Cerclage in Singleton and Twin Pregnancies and Risk Factors for Predicting Preterm Birth < 28 Weeks	Song JE	J Pers Med	2023	EXCLUDE (comparisons groups inappropriate
38196295	Risk factors for high-stage histological chorioamnionitis among pregnancies with cervical incompetence	Song W	J Obstet Gynaecol Res	2024	EXCLUDE (exposure not of interest)
38143986	Comparing Obstetric and Perinatal Outcomes Following Elective and Emergency Cervical Cerclage in Singleton and Multiple Pregnancies in a Tertiary Care Perinatal Centre	Kumari P	J Obstet Gynaecol India	2023	EXCLUDE (exposure not of interest)
38065377	Laparoscopic prepregnancy transabdominal cerclage: operative and pregnancy outcomes for a novel technique of suture placement using port closure device	Corbett GA	Am J Obstet Gynecol	2024	EXCLUDE (comparisons groups inappropriate)
38028739	Preconception laparoscopic cervical cerclage for prevention of mid-trimester pregnancy loss and preterm birth: A 6-year study	Yanamandra N	Eur J Obstet Gynecol Reprod Biol X	2023	EXCLUDE (comparisons groups inappropriate
37981766	[Clinical study of modified Shirodkar transvaginal cervical cerclage during pregnancy in the treatment of cervical insufficiency]	Song MY	Zhonghua Fu Chan Ke Za Zhi	2023	EXCLUDE (Study question not relevant to review)
37923387	Outcomes of Ultrasound or Physical Examination-Indicated Cerclage according to the Degree of Cervical Dilation	Binsted ACS	Am J Perinatol	2024	EXCLUDE (comparisons groups inappropriate
37916363	Protruding vs. visible prolapsed fetal membranes adversely affects the outcome of cervical insufficiency	Ocal A	Eur Rev Med Pharmacol Sci	2023	EXCLUDE (comparisons groups inappropriate)
37899709	Perinatal outcomes in patients undergoing repeat cerclage: A retrospective case series study	Ru P	Int J Gynaecol Obstet	2024	EXCLUDE (exposure not of interest)
37773465	Should it really be called a heroic cerclage? The obstetrical results of emergency late second-trimester cerclage compared with early history-indicated elective cerclage: a retrospective trial	Mor M	Arch Gynecol Obstet	2024	EXCLUDE (Study question not relevant to review)
37773110	The use of cervical cerclage in asymptomatic twin pregnancies with cervical shortening or dilation: a twelve-year retrospective cohort study	Tan H	BMC Pregnancy Childbirth	2023	EXCLUDE (Study question not relevant to review)
37708656	Outcomes following elective cerclage versus ultrasound surveillance in women with one prior preterm event	Mullin J	Eur J Obstet Gynecol Reprod Biol	2023	INCLUDE
37679736	Role of body mass index in pregnancy outcomes after emergency cerclage for cervical insufficiency in singleton pregnant patients	Liu W	BMC Pregnancy Childbirth	2023	EXCLUDE (exposure not of interest)
37671397	Postoperative cervical length to predict success of repeat cerclage in singleton pregnancies with prolapsed membranes after prior cerclage	Park S	Front Med (Lausanne)	2023	EXCLUDE (Study question not relevant to review)
37621196	Transvaginal cerclage for prevention of preterm birth in twin pregnancies with cervical dilatation or shortening: A prospective observational study	Xu W	Int J Gynaecol Obstet	2024	EXCLUDE (Study question not relevant to review)
37535682	Cervical cerclage for prevention of preterm birth and adverse perinatal outcome in twin pregnancies with short cervical length or cervical dilatation: A systematic review and meta-analysis	D'Antonio F	PLoS Med	2023	EXCLUDE (Review)
37532027	Timing of elective cerclage removal and perinatal outcomes: a retrospective multicenter study	Peled T	Am J Obstet Gynecol MFM	2023	EXCLUDE (exposure not of interest)
37481990	Removal versus retention of cervical cerclage with preterm prelabor rupture of membranes: Systematic review and meta-analysis	Zullo F	Eur J Obstet Gynecol Reprod Biol	2023	EXCLUDE (review)
37453653	Management of short cervix in twin-to-twin transfusion syndrome: a role for pessary placement following fetoscopic laser surgery?	Bartin R	Am J Obstet Gynecol	2024	EXCLUDE (exposure not of interest)
37369372	Physical examination-indicated cerclage in twin pregnancies compared with singleton pregnancies	Diago-Muñoz DM	J Matern Fetal Neonatal Med	2023	EXCLUDE (Study question not relevant to review)
37357481	Comparison of pregnancy outcomes of triangular 3-bites and mcdonald techniques of cervical cerclage in women with cervical insufficiency: A pilot study	Ikechebelu JI	Niger J Clin Pract	2023	EXCLUDE (comparisons groups inappropriate
37323525	Residency Experience With Physical Examination- and Ultrasound-Indicated Cerclage: A Single Center Retrospective Study	Schaible B	Ochsner J	2023	EXCLUDE (exposure not of interest)
37189021	Delayed interval delivery in a quadruplet pregnancy: a case report and literature review	Li Y	BMC Pregnancy Childbirth	2023	EXCLUDE (review)
37178123	Perinatal outcomes of twin emergency cerclage: comparison with expectant treatment and singleton emergency cerclage	Lu Y	J Obstet Gynaecol	2023	EXCLUDE (exposure not of interest)
37163776	Twenty years of experience with less radical fertility-sparing surgery in early-stage cervical cancer: Pregnancy outcomes	Robova H	Gynecol Oncol	2023	EXCLUDE (exposure not of interest)
37062595	The impact of cerclage placement on gestational length in women with premature cervical shortening	Borochov Hausner N	J Perinat Med	2023	EXCLUDE (exposure not of interest)
37061045	"A stitch in time saves nine": the impact of video-based training for surgical procedures in low-resource settings	Kuhrt K	Am J Obstet Gynecol MFM	2023	EXCLUDE (comparisons groups inappropriate)
37048563	Effects of Amnioreduction before Physical Examination-Indicated Cerclage on Pregnancy Outcomes: A Propensity Score Matched Study	Hong S	J Clin Med	2023	EXCLUDE (comparisons groups inappropriate
37043300	Sepsis in Pregnancy and the Puerperium: A Comparative Review of Major Guidelines	Giouleka S	Obstet Gynecol Surv	2023	EXCLUDE (review)
37031971	Efficacy of emergency cervical cerclage in twin pregnancies and factors affecting the clinical effects of emergency cerclage	Liping Q	J Matern Fetal Neonatal Med	2023	EXCLUDE (exposure not of interest)
37004539	Effect of different surgical routes on pregnancy outcome of history-indicated cervical cerclage	Qin F	Arch Gynecol Obstet	2024	EXCLUDE (Study question not relevant to review)
36965900	Analysis of pregnancy outcomes in patients undergoing ultrasound-indicated cerclage and identification the influence factors for predicting preterm birth: A retrospective study of 87 cases	Chen R	Taiwan J Obstet Gynecol	2023	INCLUDE
36776002	[Comparison of maternal-fetal outcomes between laparoscopic cervicoisthmic cerclage and McDonald cerclage in women with cervical insufficiency]	Deng SQ	Zhonghua Fu Chan Ke Za Zhi	2023	EXCLUDE (comparisons groups inappropriate)
36654867	Comparison of Pregnancy Outcomes of History-Indicated and Ultrasound-Indicated Cervical Cerclage: A Retrospective Cohort Study	Ikechebelu JI	Biomed Res Int	2023	INCLUDE
36647576	Predicting spontaneous preterm birth in asymptomatic high-risk women with cervical cerclage	Ridout AE	Ultrasound Obstet Gynecol	2023	EXCLUDE (exposure not of interest)
36592821	The effect of cervical cerclage on the labor curve	Onishi K	Am J Obstet Gynecol MFM	2023	EXCLUDE (exposure not of interest)
36455921	Clinical presentation, investigation, underlying causes, and subsequent pregnancy outcomes among different phenotypes of second trimester miscarriage	Cheung KW	J Obstet Gynaecol Res	2023	EXCLUDE (exposure not of interest)
36454992	The effect of cold-knife conization on pregnancy outcomes in patients with cervical lesions	Gao Y	PLoS One	2022	EXCLUDE (comparisons groups inappropriate)
36450362	Which part of cervical length is predictive of preterm birth in women with cerclage?	Bachar G	J Matern Fetal Neonatal Med	2022	EXCLUDE (comparisons groups inappropriate)
36273481	Monofilament suture versus braided suture thread to improve pregnancy outcomes after vaginal cervical cerclage (C-STICH): a pragmatic randomised, controlled, phase 3, superiority trial	Hodgetts Morton V	Lancet	2022	EXCLUDE (Study question not relevant to review)
36253759	Comparison of transvaginal cervical cerclage versus laparoscopic abdominal cervical cerclage in cervical insufficiency: a retrospective study from a single centre	Huang G	BMC Pregnancy Childbirth	2022	EXCLUDE (exposure not of interest)
36205080	Impact of prolonged use of adjuvant tocolytics after cervical cerclage on late abortion and premature delivery	Zhao LR	J Obstet Gynaecol	2023	EXCLUDE (Study question not relevant to review)
36168933	Cervical pessary and cerclage placement for preterm birth prevention and cervicovaginal microbiome changes	Vargas M	Acta Obstet Gynecol Scand	2022	EXCLUDE (not relevant to the study)
36147144	Pre-Cerclage cervical length predicts long-term pregnancy sustenance: A case-control study	Kondo E	Ann Med Surg (Lond)	2022	EXCLUDE (exposure not of interest)
36029114	Transabdominal cerclage during pregnancy: A retrospective single operator series over a quarter century	Hall DR	Int J Gynaecol Obstet	2023	EXCLUDE (comparisons groups inappropriate
35903258	The Role of Amnioreduction in Emergency Cervical Cerclage with Bulging Membranes: A Retrospective Comparative Study	Zhang Y	Front Surg	2022	EXCLUDE (exposure not of interest)
35874435	Outcomes following Placement and Removal of Transvaginal Cerclage in at Risk Pregnancies: A Single Center Experience	Adekola H	J Pregnancy	2022	INCLUDE
35811604	Analysis of the Timing of Cervical Cerclage Treatment in Pregnant Women with Cervical Insufficiency and the Effect on Pregnancy Outcome	He D	Emerg Med Int	2022	EXCLUDE (review)
35648226	The comparative analysis of laparoscopic or transvaginal cerclage in pregnancies with cervical insufficiency: a retrospective cohort study	Cao T	Arch Gynecol Obstet	2023	EXCLUDE (Study question not relevant to review)
35545124	Impact of Preoperative Cervical Length on Pregnancy Outcome in Twin-Twin Transfusion Syndrome	Ortiz JU	Z Geburtshilfe Neonatol	2022	EXCLUDE (exposure not of interest)
35522432	Preterm Labor: A Comprehensive Review of Guidelines on Diagnosis, Management, Prediction and Prevention	Giouleka S	Obstet Gynecol Surv	2022	EXCLUDE (review)
35445798	Growing threat of extended-spectrum β-lactamase-producing Enterobacteriaceae colonisation in high-risk pregnancies: A cross-sectional study	Choi YS	BJOG	2023	EXCLUDE (comparisons groups inappropriate)
35445034	Correlation Between Clinical Factors and Pregnancy Outcome Following Repeat Cerclage: A Retrospective Analysis of a Chinese Population	Cai B	Front Med (Lausanne)	2022	EXCLUDE (exposure not of interest)
35440280	Cerclage versus vaginal progesterone in low-risk pregnant women with a short cervix	Martinez O	J Matern Fetal Neonatal Med	2022	EXCLUDE (exposure not of interest)
35361021	A retrospective study analyzing indications and outcomes of mid-trimester emergency cervical cerclage in a tertiary care perinatal centre over half a decade	Kumari P	Trop Doct	2022	EXCLUDE (exposure not of interest)
35346888	Elevated midtrimester maternal plasma cytokines and preterm birth in patients with cerclage	Donahue AP	Am J Obstet Gynecol MFM	2022	EXCLUDE (comparisons groups inappropriate)
35339480	Laparoscopic abdominal cerclage during pregnancy: a simplified approach	Zhao B	Am J Obstet Gynecol	2022	EXCLUDE (exposure not of interest)
35300640	Effectiveness and perinatal outcomes of history-indicated, ultrasound-indicated and physical examination-indicated cerclage: a retrospective study	Golbasi C	BMC Pregnancy Childbirth	2022	INCLUDE
35270320	A Three-Step Procedure for Emergency Cerclage: Gestational and Neonatal Outcomes	Gómez-Castellano M	Int J Environ Res Public Health	2022	EXCLUDE (exposure not of interest)
35264875	Ultrasound-Indicated Cervical Cerclage Efficacy Between 16 and 28 Weeks of Gestation in Twin Pregnancy: Retrospective Cohort Study	Yao LP	Int J Gen Med	2022	EXCLUDE (exposure not of interest)
35181048	The retrospective study for effectiveness of cervical cerclage in preventing recurrent preterm birth.	Seyama R	Taiwan J Obstet Gynecol.	2022	INCLUDE
35123930	Arabin pessary to prevent adverse perinatal outcomes in twin pregnancies with a short cervix: a multicenter randomized controlled trial (PESSARONE)	Groussolles M	Am J Obstet Gynecol	2022	EXCLUDE (exposure not of interest)
34906023	Cerclage placement in twin pregnancies with cervical dilation: a systematic review and meta-analysis	Su J	J Matern Fetal Neonatal Med	2022	EXCLUDE (review)
34890050	Latency to delivery in physical examination-indicated cerclage in twins is similar to that in singleton pregnancies	Ponce J	Int J Gynaecol Obstet	2022	EXCLUDE (comparisons groups inappropriate)
34816638	Prophylactic Cerclage to Prevent Preterm Birth after Conization: A Cohort Study Using Data from the National Health Insurance Service of Korea	Park HS	Yonsei Med J	2021	EXCLUDE (Study question not relevant to review)
34729864	Incidences of complications associated with cervical cerclage by indication of the procedure	Kuruma A	J Obstet Gynaecol Res	2022	INCLUDE
34441302	Placental Types and Effective Perinatal Management of Vasa Previa: Lessons from 55 Cases in a Single Institution	Tachibana D	Diagnostics (Basel)	2021	EXCLUDE (exposure not of interest)
34351473	Effects of vaginal microbiota and cervical cerclage on obstetric outcomes of twin pregnancies with cervical incompetence: a retrospective study	Zhou X	Arch Gynecol Obstet	2022	EXCLUDE (exposure not of interest)
34247804	Association of adherence to guidelines for cervical cerclage with perinatal outcomes and placental inflammation in women with cervical length ≥2.0 cm	Park H	Taiwan J Obstet Gynecol	2021	EXCLUDE (exposure not of interest)
34076897	Pregnancy outcomes and factors affecting the clinical effects of emergency cerclage in twin pregnancies with cervical dilation and prolapsed membranes	Zeng C	Int J Gynaecol Obstet	2022	EXCLUDE (exposure not of interest)
33926339	McDonald versus Shirodkar cervical cerclage for prevention of preterm birth: a systematic review and meta-analysis of pregnancy outcomes	Hessami K	J Matern Fetal Neonatal Med	2022	EXCLUDE (review)
33902946	Management of pregnancy after radical trachelectomy	Kasuga Y	Gynecol Oncol	2021	EXCLUDE (Review)
33588670	Mid-trimester miscarriage and subsequent pregnancy outcomes: the role of cervical insufficiency in a cohort of 175 cases	Joubert M	J Matern Fetal Neonatal Med	2022	EXCLUDE (exposure not of interest)
33522331	Pregnancy outcomes in women with large uterine fibroids	Barinov SV	J Matern Fetal Neonatal Med	2022	EXCLUDE (exposure not of interest)
33446389	Pregnancy outcomes following transabdominal cerclage after recurrent failed vaginal cerclage	Suff N	Eur J Obstet Gynecol Reprod Biol	2021	EXCLUDE (not relevant to the study)
33249337	Pregnancy outcomes following elective abdominal cerclage following cervical excision surgery for neoplastic disease	Garry N	Eur J Obstet Gynecol Reprod Biol	2021	EXCLUDE (exposure not of interest)
33217604	Cervical cerclage application algorithm in continued cervical shortening cases despite vaginal progesterone	Akar B	J Gynecol Obstet Hum Reprod	2021	EXCLUDE (comparisons groups inappropriate)
33179009	Suture thickness and transvaginal cervical cerclage outcomes	Battarbee AN	Am J Obstet Gynecol MFM	2019	EXCLUDE (exposure not of interest)
32993250	[Clinical efficacy of surgical opportunity of the modified transvaginal cervicoisthmic cerclage in treatment of the cervical incompetence]	Wei ML	Zhonghua Yi Xue Za Zhi	2020	EXCLUDE (Study question not relevant to review)
32855065	Association of the vaginal microbiota with pregnancy outcomes in Chinese women after cervical cerclage	Fang J	Reprod Biomed Online	2020	EXCLUDE (exposure not of interest)
32757297	Emergency cerclage in singleton pregnancies with painless cervical dilatation: A meta-analysis	Chatzakis C	Acta Obstet Gynecol Scand	2020	EXCLUDE (exposure not of interest)
32533285	Removal vs. retention of cervical cerclage in pregnancies complicated by preterm premature rupture of membranes: a retrospective study	Vitner D	Arch Gynecol Obstet	2020	EXCLUDE (exposure not of interest)
32517429	Prevention of preterm delivery by cervical cerclage; a comparison of prophylactic and emergency procedures	Yüksel Şimşek S	J Turk Ger Gynecol Assoc	2021	INCLUDE
32438506	Cervical length surveillance for predicting spontaneous preterm birth in women with uterine anomalies: A cohort study	Hughes KM	Acta Obstet Gynecol Scand	2020	EXCLUDE (Study question not relevant to review)
32424869	The experience and outcomes of a specialised preterm birth clinic in New Zealand	Dawes L	Aust N Z J Obstet Gynaecol	2020	EXCLUDE (case series/reports)
32367525	Presence of amniotic fluid sludge and pregnancy outcomes: A systematic review	Pergialiotis V	Acta Obstet Gynecol Scand	2020	EXCLUDE (review)
32353024	Outcomes after transabdominal cerclage in twin pregnancy with previous unsuccessful transvaginal cerclage	Son GH	PLoS One	2020	EXCLUDE (exposure not of interest)
32344443	Predictors of Early Preterm Birth Despite Vaginal Progesterone Therapy in Singletons with Short Cervix	Boelig RC	Am J Perinatol	2020	EXCLUDE (Study question not relevant to review)
32315128	Efficacy of physical examination-indicated cerclage in twin pregnancies compared with singleton pregnancies: a systematic review and meta-analysis	Li C	Minerva Obstet Gynecol	2021	EXCLUDE (review)
32295544	Twin pregnancies with uterine fibroids are not at increased risk for obstetric complications: single center cohort study	Kim ML	BMC Pregnancy Childbirth	2020	EXCLUDE (Study question not relevant to review)
32246762	Effect of adjunctive vaginal progesterone after McDonald cerclage on the rate of second-trimester abortion in singleton pregnancy: a randomized controlled trial	Ali MK	Int J Gynaecol Obstet	2020	EXCLUDE (exposure not of interest)
32193899	Effect of Cervical Cerclage on the Risk of Recurrent Preterm Birth after a Twin Spontaneous Preterm Birth	Kim S	J Korean Med Sci	2020	EXCLUDE (exposure not of interest)
32175348	Diagnosis and treatment of cervical incompetence combined with intrauterine adhesions	Li W	Ann Transl Med	2020	EXCLUDE (Study question not relevant to review)
32126300	Pregnancy-preserving Laparoendoscopic Single-site Surgery for Gynecologic Disease: A Case Series	Xiao J	J Minim Invasive Gynecol	2020	EXCLUDE (Study question not relevant to review)
32039796	Pregnancy outcomes and factors affecting the clinical effects of cervical cerclage when used for different indications: A retrospective study of 326 cases	Chen R	Taiwan J Obstet Gynecol	2020	EXCLUDE (outcomes not of interest)
31878811	Comparison of management options for twin pregnancies with cervical shortening	Qureshey EJ	J Matern Fetal Neonatal Med	2022	EXCLUDE (exposure not of interest)
31695856	Preconception laparoscopic transabdominal cervical cerclage for the prevention of midtrimester pregnancy loss and preterm birth: a single centre experience	Saridogan E	Facts Views Vis Obgyn	2019	EXCLUDE (Study question not relevant to review)
31558069	The effect of postoperative vaginal progesterone in ultrasound-indicated cerclage to prevent preterm birth	Park JY	J Matern Fetal Neonatal Med	2021	EXCLUDE (exposure not of interest)
31553800	Cervical assessment by ultrasound for preventing preterm delivery	Berghella V	Cochrane Database Syst Rev	2019	EXCLUDE ( Review)
31409178	Analysis of risk factors and predictors of pregnancy loss and strategies for the management of cervical insufficiency in pregnant women at a high risk of preterm birth	Barinov SV	J Matern Fetal Neonatal Med	2021	EXCLUDE (exposure not of interest)
31168048	Perinatal Outcomes After Emergency Cervical Cerclage for Cervical Insufficiency with Prolapsed Membranes	Pang Q	Med Sci Monit	2019	EXCLUDE (exposure not of interest)
31135734	Laparoscopic Transabdominal Cerclage and Subsequent Pregnancy Outcomes When Left In Situ	Ades A	Obstet Gynecol	2019	EXCLUDE (Review)
31039598	Beyond Cervical Length: Association between Postcerclage Transvaginal Ultrasound Parameters and Preterm Birth	Battarbee AN	Am J Perinatol	2019	INCLUDE
30895903	Cervical cerclage, pessary, or vaginal progesterone in high-risk pregnant women with short cervix: a randomized feasibility study	Care A	J Matern Fetal Neonatal Med	2021	EXCLUDE (exposure not of interest)
30849048	Patients with acute cervical insufficiency without intra-amniotic infection/inflammation treated with cerclage have a good prognosis	Mönckeberg M	J Perinat Med	2019	EXCLUDE (Study question not relevant to review)
30720374	Transabdominal cerclage for cervical insufficiency in twins: series of seven cases and literature review	Debiève F	J Matern Fetal Neonatal Med	2020	EXCLUDE (Review)
30634003	Does emergency cerclage really works in patients with advanced cervical dilatation?	Uzun Cilingir I	J Gynecol Obstet Hum Reprod	2019	EXCLUDE (exposure not of interest)
30626240	Adjuvant 17-hydroxyprogesterone caproate in women withultrasound-indicated cerclage: a systematic review and meta-analysis	Lichter KE	J Matern Fetal Neonatal Med	2020	EXCLUDE (review)
30598846	Efficacy of an Emergency Cervical Cerclage Using Absorbable Monofilament Sutures	Sato Y	J Pregnancy	2018	EXCLUDE (exposure not of interest)
30549119	History-indicated cervical cerclage in management of twin pregnancy	Rottenstreich A	Ultrasound Obstet Gynecol	2019	EXCLUDE (comparisons groups inappropriate)
30527942	Cerclage for women with twin pregnancies: a systematic review and metaanalysis	Li C	Am J Obstet Gynecol	2019	EXCLUDE (review)
30476879	Robot-assisted transabdominal cerclage for the prevention of preterm birth: A multicenter experience	Tyan P	Eur J Obstet Gynecol Reprod Biol	2019	EXCLUDE (exposure not of interest)
30410922	Prognostic Significance of Neutrophil-to-Lymphocyte Ratio for Repeat Cerclage in Women with Prolapsed Membranes	Song JE	Biomed Res Int	2018	EXCLUDE (Study question not relevant to review)
30339274	Adjuvant 17-hydroxyprogesterone caproate in women with history-indicated cerclage: A systematic review and meta-analysis	Eke AC	Acta Obstet Gynecol Scand	2019	EXCLUDE (Review)
30140107	Rescue Adjuvant Vaginal Progesterone May Improve Outcomes in Cervical Cerclage Failure	Roman AR	Geburtshilfe Frauenheilkd	2018	EXCLUDE (Study question not relevant to review)
30074326	Elective cervical cerclage versus no treatment in women with the history of cervical insufficiency: retrospective analysis of pregnancy outcomes	Kaya S	Clin Exp Obstet Gynecol	2016	EXCLUDE (exposure not of interest)
30017683	Cervical cerclage for singleton pregnant patients on vaginal progesterone with progressive cervical shortening	Enakpene CA	Am J Obstet Gynecol	2018	EXCLUDE (exposure not of interest)
29990537	Laparoscopic cervico-isthmic cerclage: About 25 cases	Gremeau AS	J Gynecol Obstet Hum Reprod	2018	EXCLUDE (comparisons groups inappropriate
29936490	Does rescue cerclage work?	Shivani D	J Perinat Med	2018	EXCLUDE (exposure not of interest)
29895996	Maternal and Early Perinatal Outcomes of Triplet Pregnancy: Study of 82 Triplets from a Single Perinatal Centre in South India	Rajan P	J Obstet Gynaecol India	2018	EXCLUDE (Study question not relevant to review)
29880174	Neutrophil elastase in cervical fluid in women with short cervical length	Choi SR	Taiwan J Obstet Gynecol	2018	EXCLUDE (Study question not relevant to review)
29630885	Vaginal progesterone is as effective as cervical cerclage to prevent preterm birth in women with a singleton gestation, previous spontaneous preterm birth, and a short cervix: updated indirect comparison meta-analysis	Conde-Agudelo A	Am J Obstet Gynecol	2018	EXCLUDE (exposure not of interest)
29627847	Pregnancy outcomes and superiorities of prophylactic cervical cerclage and therapeutic cervical cerclage in cervical insufficiency pregnant women	Liu Y	Arch Gynecol Obstet	2018	EXCLUDE (comparisons groups inappropriate
29374983	Management of twin-twin transfusion syndrome with an extremely short cervix	Aboudiab MS	J Obstet Gynaecol	2018	EXCLUDE (Study question not relevant to review)
29362253	Timing of probiotic milk consumption during pregnancy and effects on the incidence of preeclampsia and preterm delivery: a prospective observational cohort study in Norway	Nordqvist M	BMJ Open	2018	EXCLUDE (Study question not relevant to review)
29222640	Clinical effect of emergency cervical cerclage and elective cervical cerclage on pregnancy outcome in the cervical-incompetent pregnant women	Chen Q	Arch Gynecol Obstet	2018	EXCLUDE (Study question not relevant to review)
29116935	Outcomes of physical examination-indicated cerclage in twin pregnancies with acute cervical insufficiency compared to singleton pregnancies	Park JY	J Perinat Med	2018	EXCLUDE (Study question not relevant to review)
28926726	Fertility and pregnancy outcomes after transvaginal cervico-isthmic cerclage	Neveu ME	Eur J Obstet Gynecol Reprod Biol	2017	EXCLUDE (exposure not of interest)
28753545	Adjuvant administration of 17-α-hydroxy-progesterone caproate in women with three or more second trimester pregnancy losses undergoing cervical cerclage is no more effective than cerclage alone	Samson FD	J Perinat Med	2018	EXCLUDE (exposure not of interest)
28639273	A single-center retrospective study of pregnancy outcomes after emergency cerclage for cervical insufficiency	Wang S	Int J Gynaecol Obstet	2017	EXCLUDE (exposure not of interest)
28597706	Outcomes following rescue cerclage in twin pregnancies	Abbasi N	J Matern Fetal Neonatal Med	2018	EXCLUDE (study not of interest)
28508414	Cervical cerclage placed before 14 weeks gestation in women with one previous midtrimester loss: A population-based cohort study	Harpham ME	Aust N Z J Obstet Gynaecol	2017	EXCLUDE (Study question not relevant to review)
28502186	Effectiveness of dydrogesterone, 17-OH progesterone and micronized progesterone in prevention of preterm birth in women with a short cervix	Pustotina O	J Matern Fetal Neonatal Med	2018	EXCLUDE (exposure not of interest)
28454755	Pregnancy Outcomes of Women Admitted to a Tertiary Care Centre with Short Cervix	Shea AK	J Obstet Gynaecol Can	2017	EXCLUDE (Study question not relevant to review)
28426126	Actinomyces in Pregnancy: A Review of the Literature	Estrada SM	Obstet Gynecol Surv	2017	EXCLUDE (Review)
28426125	Cerclage Use: A Review of 3 National Guidelines	Sperling JD	Obstet Gynecol Surv	2017	EXCLUDE (review)
28397052	Pregnancy outcomes following transvaginal cerclage for cervical insufficiency: Results from a single-center retrospective study	Wang S	J Huazhong Univ Sci Technolog Med Sci	2017	EXCLUDE (comparisons groups inappropriate
28281278	Retrospective comparison of perinatal outcomes following emergency cervical cerclage with or without prolapsed membranes	Steenhaut P	Int J Gynaecol Obstet	2017	EXCLUDE (exposure not of interest)
28141950	Rescue cerclage when foetal membranes prolapse into the vagina	Bayrak M	J Obstet Gynaecol	2017	EXCLUDE (Study question not relevant to review)
28012405	An assessment of mode of delivery in history indicated versus ultrasound indicated vaginally placed cervical cerclage	Story L	Eur J Obstet Gynecol Reprod Biol	2017	INCLUDE
27812088	Preterm Birth Prevention Post-Conization: A Model of Cervical Length Screening with Targeted Cerclage	Kindinger LM	PLoS One	2016	EXCLUDE (Study question not relevant to review)
27741201	Outcomes With Cerclage Alone Compared With Cerclage Plus 17α-Hydroxyprogesterone Caproate	Stetson B	Obstet Gynecol	2016	EXCLUDE (exposure not of interest)
27741176	Pregnancy Outcomes in Women With a History of Previable, Preterm Prelabor Rupture of Membranes	Monson MA	Obstet Gynecol	2016	EXCLUDE (exposure not of interest)
27679331	Laparoscopic Abdominal Cerclage: Patient Selection for Successful Pregnancy Outcomes	Nahar D	J Minim Invasive Gynecol	2015	EXCLUDE (exposure not of interest)
27679141	Robotic Abdominal Cerclage: A Case Series with Pregnancy Outcomes	Estape RE	J Minim Invasive Gynecol	2015	EXCLUDE (comparisons groups inappropriate
27628770	Factors associated with delivery at or after 28 weeks gestation in women with bulging fetal membranes before 26 weeks gestation	Ito A	J Matern Fetal Neonatal Med	2017	EXCLUDE (exposure not of interest)
27621953	Intrapartum Cervical Laceration and Subsequent Pregnancy Outcomes	Wong LF	AJP Rep	2016	EXCLUDE (comparisons groups inappropriate)
27491941	Obstetrical outcomes of emergency compared with elective cervical cerclage	Gluck O	J Matern Fetal Neonatal Med	2017	EXCLUDE (comparisons groups inappropriate)
27488896	Relationship between vaginal microbial dysbiosis, inflammation, and pregnancy outcomes in cervical cerclage	Kindinger LM	Sci Transl Med	2016	EXCLUDE (exposure not of interest)
27434692	The Independent Association of a Short Cervix, Positive Fetal Fibronectin, Amniotic Fluid Sludge, and Cervical Funneling with Spontaneous Preterm Birth in Twin Pregnancies	Spiegelman J	Am J Perinatol	2016	EXCLUDE (exposure not of interest)
27430207	Fertility results and pregnancy outcomes after conservative treatment of cervical cancer: a systematic review of the literature	Bentivegna E	Fertil Steril	2016	EXCLUDE (review)
27054940	Cervical Cerclage During Periviability: Can We Stabilize a Moving Target?	Dahlke JD	Obstet Gynecol	2016	EXCLUDE (exposure not of interest)
27004199	Preoperative and postoperative serum C-reactive protein levels to predict the outcome of ultrasound-indicated cerclage	Yim HJ	Obstet Gynecol Sci	2016	EXCLUDE (Study question not relevant to review)
26896593	Transabdominal cerclage: preconceptual versus first trimester insertion	Dawood F	Eur J Obstet Gynecol Reprod Biol	2016	EXCLUDE (Study question not relevant to review)
26880019	Evidence for No Significant Impact of Müllerian Anomalies on Reproductive Outcomes of Twin Pregnancy in Korean Women	Shim S	Twin Res Hum Genet	2016	EXCLUDE (exposure not of interest)
26827881	Cerclage in twin pregnancy with dilated cervix between 16 to 24 weeks of gestation: retrospective cohort study	Roman A	Am J Obstet Gynecol	2016	EXCLUDE (Study question not relevant to review)
26788787	Management of Short Cervix during Pregnancy: A Review	Gilner J	Am J Perinatol	2016	EXCLUDE (review)
26633738	Randomized trial of ultrasound-indicated cerclage in singleton women without lower genital tract inflammation	Otsuki K	J Obstet Gynaecol Res	2016	EXCLUDE (Study question not relevant to review)
26610236	Pregnancy outcomes after cerclage placement in nulliparous women with a short cervix on transvaginal ultrasonography	Parrish MR	J Matern Fetal Neonatal Med	2016	EXCLUDE (Study question not relevant to review)
26371753	Physical examination-indicated cerclage in singleton and twin pregnancies: maternal-fetal outcomes	Bernabeu A	J Matern Fetal Neonatal Med	2016	EXCLUDE (exposure not of interest)
26366003	Laparoscopic Cerclage as a Treatment Option for Cervical Insufficiency	Bolla D	Geburtshilfe Frauenheilkd	2015	EXCLUDE (review)
26202176	Emergency Cerclage: Improvement of Outcomes by Standardization of Management	Rius M	Fetal Diagn Ther	2016	EXCLUDE (exposure not of interest)
26183455	Indications for and pregnancy outcomes of cervical cerclage: 11-year comparison of patients undergoing history-indicated, ultrasound-indicated, or rescue cerclage	Chan LL	Hong Kong Med J	2015	INCLUDE
26121653	Impaired Neonatal Outcome after Emergency Cerclage Adds Controversy to Prolongation of Pregnancy	Kuon RJ	PLoS One.	2015	INCLUDE
26067268	Pessary versus cerclage versus expectant management for cervical dilation with visible membranes in the second trimester	Gimovsky AC	J Matern Fetal Neonatal Med	2016	EXCLUDE (exposure not of interest)
25975832	Effects of emergency cervical cerclage on pregnancy outcome: a retrospective study of 158 cases	Zhu LQ	Med Sci Monit	2015	EXCLUDE (Study question not relevant to review)
25954037	Uterine artery embolization for uterine arteriovenous malformation in five women desiring fertility: pregnancy outcomes	Vilos AG	Hum Reprod	2015	EXCLUDE (Study question not relevant to review)
25811033	Prediction of outcome for transabdominal cerclage in women with cervical insufficiency	Song JE	Biomed Res Int	2015	EXCLUDE (Study question not relevant to review)
25637840	Efficacy of ultrasound-indicated cerclage in twin pregnancies	Roman A	Am J Obstet Gynecol	2015	EXCLUDE (review)
25633535	Pre-pregnancy body mass index (BMI) and cerclage success	Suhag A	J Matern Fetal Neonatal Med.	2016	INCLUDE
25608987	[Clinical effect of fetoscopic laser occlusion of chorioangiopagous vessels for twin-twin transfusion syndrome: experience of an center from China]	Wang X	Zhonghua Fu Chan Ke Za Zhi	2014	EXCLUDE (Study question not relevant to review)
25416200	Retention of cervical cerclage after preterm premature rupture of the membranes: a critical appraisal	Pergialiotis V	Arch Gynecol Obstet	2015	EXCLUDE (exposure not of interest)
25286795	Effectiveness of delayed absorbable monofilament suture in emergency cerclage	Yorifuji T	Taiwan J Obstet Gynecol	2014	EXCLUDE (exposure not of interest)
25208049	Cervical stitch (cerclage) for preventing preterm birth in multiple pregnancy	Rafael TJ	Cochrane Database Syst Rev	2014	EXCLUDE (exposure not of interest)
25126718	Trachelorraphy in cases of recurrent second trimester loss and prior failed vaginal cerclage	Korb D	Eur J Obstet Gynecol Reprod Biol	2014	EXCLUDE (Study question not relevant to review)
24803126	Double versus single cervical cerclage for the prevention of preterm births	Pergialiotis V	J Matern Fetal Neonatal Med	2015	EXCLUDE (exposure not of interest)
24735487	Outcome of pregnancy with history-indicated cervical cerclage insertion in a low-resource setting	Okusanya BO	J Matern Fetal Neonatal Med	2015	EXCLUDE (comparator group not relevant)
24591893	The impact of cervical dilatation on pregnancy outcomes after cerclage placement in women with a short cervical length	Oztürk HB	J Turk Ger Gynecol Assoc	2010	EXCLUDE (Study question not relevant to review)
24293844	Evaluation of outcomes associated with placement of elective, urgent, and emergency cerclage	Khan MJ	J Obstet Gynaecol India	2012	EXCLUDE (exposure not of interest)
24289749	The effect of cervical cerclage on pregnancy outcomes in women following conization	Rafaeli-Yehudai T	J Matern Fetal Neonatal Med	2014	EXCLUDE (exposure not of interest)
24127953	Transabdominal cerclage placement in patients with prior uterine incisions: risk of scar disruption	Martin JM	J Obstet Gynaecol	2013	EXCLUDE (Study question not relevant to review)
24109534	Two Live Births following Robotic-Assisted Abdominal Cerclage in Nonpregnant Women	Göçmen A	Case Rep Obstet Gynecol	2013	EXCLUDE (exposure not of interest)
23805982	Twin pregnancy in patients with a uterine anomaly	Fox NS	J Matern Fetal Neonatal Med	2014	EXCLUDE (exposure not of interest)
23800290	Outcomes of pregnancy in women who had rescue cerclage for cervical insufficiency: a single-center retrospective study	Gundabattula SR	J Obstet Gynaecol Res	2013	EXCLUDE (Study question not relevant to review)
23624963	Emergency cerclage: literature review	Namouz S	Obstet Gynecol Surv	2013	EXCLUDE (Review)
23303484	Prophylactic cerclage in the management of twin pregnancies	Roman AS	Am J Perinatol	2013	EXCLUDE (Study question not relevant to review)
23201330	Comparison of 2 stitches vs 1 stitch for transvaginal cervical cerclage for preterm birth prevention	Giraldo-Isaza MA	Am J Obstet Gynecol.	2013	INCLUDE
23157855	Vaginal progesterone vs. cervical cerclage for the prevention of preterm birth in women with a sonographic short cervix, previous preterm birth, and singleton gestation: a systematic review and indirect comparison metaanalysis	Conde-Agudelo A	Am J Obstet Gynecol	2013	EXCLUDE (comparisons groups inappropriate)
23018099	Time interval from elective removal of cervical cerclage to onset of spontaneous labour	Alabi-Isama L	Eur J Obstet Gynecol Reprod Biol	2012	EXCLUDE (Study question not relevant to review)
22991337	Vaginal progesterone, cerclage or cervical pessary for preventing preterm birth in asymptomatic singleton pregnant women with a history of preterm birth and a sonographic short cervix	Alfirevic Z	Ultrasound Obstet Gynecol	2013	EXCLUDE (exposure not of interest)
22943709	Robotic-assisted transabdominal cerclage (RoboTAC) in the non-pregnant patient	Moore ES	J Obstet Gynaecol	2012	EXCLUDE (Study question not relevant to review)
22921095	Preconceptional laparoscopic abdominal cerclage: a multicenter cohort study	Burger NB	Am J Obstet Gynecol	2012	EXCLUDE (Study question not relevant to review)
22474592	Prediction of outcomes for emergency cervical cerclage in the presence of protruding membranes	Deb P	ISRN Obstet Gynecol	2012	EXCLUDE (Study question not relevant to review)
22420733	Effect of cerclage on labor course and obstetric outcome: a case-control study	Shin JE	J Matern Fetal Neonatal Med	2012	EXCLUDE (exposure not of interest)
22399222	Cervical cerclage: one stitch or two?	Park JM	Am J Perinatol	2012	EXCLUDE (review)
22399213	Pregnancy outcomes of managed Medicaid members prescribed home administration of 17 α-hydroxyprogesterone caproate	Lucas B	Am J Perinatol	2012	EXCLUDE (exposure not of interest)
22372938	Amniotic fluid inflammation with negative culture and outcome after cervical cerclage	Aguin E	J Matern Fetal Neonatal Med	2012	EXCLUDE (Study question not relevant to review)
22140617	Elective and emergency cervical cerclage and immediate pregnancy outcomes: a retrospective observational study	Liddiard A	JRSM Short Rep	2011	EXCLUDE (exposure not of interest)
22128875	Re-evaluation of the subgroup analysis from the Royal College of Obstetricians and Gynaecologists randomized controlled trial of cervical cerclage	Knight KM	J Matern Fetal Neonatal Med	2012	EXCLUDE (Study question not relevant to review)
22088898	Perioperative complications of history-indicated and ultrasound-indicated cervical cerclage	Drassinower D	Am J Obstet Gynecol	2011	INCLUDE
21960743	The clinical significance of digital examination-indicated cerclage in women with a dilated cervix at 14 0/7-29 6/7 weeks	Ko HS	Int J Med Sci	2011	EXCLUDE (exposure not of interest)
21691173	Cervical length screening with ultrasound-indicated cerclage compared with history-indicated cerclage for prevention of preterm birth: a meta-analysis	Berghella V	Obstet Gynecol	2011	EXCLUDE (Review)
21327802	Obstetric outcome following cervical conization	Armarnik S	Arch Gynecol Obstet	2011	EXCLUDE (Study question not relevant to review)
21278884	The role of prophylactic cerclage in preventing preterm delivery after electrosurgical conization	Shin MY	J Gynecol Oncol	2010	EXCLUDE (Study question not relevant to review)
21278883	Pregnancy outcome after cervical conization: risk factors for preterm delivery and the efficacy of prophylactic cerclage	Nam KH	J Gynecol Oncol	2010	EXCLUDE (Study question not relevant to review)
20500953	Preterm prelabour rupture of membranes with cervical cerclage: a review of perinatal outcomes with cerclage retention	Walsh J	J Obstet Gynaecol Can	2010	EXCLUDE (review)
20230321	Uterine rupture and subsequent pregnancy outcome--how safe is it? A 25-year study	Chibber R	J Matern Fetal Neonatal Med	2010	EXCLUDE (Study question not relevant to review)
20070965	Fertility outcome following transvaginal cervicoisthmic cerclage using a polypropylene sling	Deffieux X	Int J Gynaecol Obstet	2010	EXCLUDE (Study question not relevant to review)
19672608	Evaluation of outcomes after transabdominal cervicoisthmic cerclage	Knudtson EJ	Arch Gynecol Obstet	2010	EXCLUDE (Study question not relevant to review)
19565536	The role of ultrasound-indicated cerclage in triplets	Moragianni VA	Ultrasound Obstet Gynecol	2009	EXCLUDE (review)
19380124	A randomized controlled trial of cervical scanning vs history to determine cerclage in women at high risk of preterm birth (CIRCLE trial)	Simcox R	Am J Obstet Gynecol	2009	INCLUDE
19330713	Pregnancy outcomes following placement of elective, urgent and emergent cerclage	Nelson L	J Matern Fetal Neonatal Med	2009	INCLUDE
19158805	Pregnancy outcome after placement of 'rescue' Shirodkar cerclage	Ventolini G	J Perinatol	2009	EXCLUDE (Study question not relevant to review)
19021101	Does indomethacin prevent preterm birth in women with cervical dilatation in the second trimester?	Berghella V	Am J Perinatol	2009	EXCLUDE (exposure not of interest)
19019324	Therapeutic cerclage may be more efficacious in women who develop cervical insufficiency after a term delivery	Poggi SH	Am J Obstet Gynecol	2009	EXCLUDE (Study question not relevant to review)
19017416	Ultrasound-predicated versus history-predicated cerclage in women at risk of cervical insufficiency: a systematic review	Blikman MJ	Obstet Gynecol Surv	2008	EXCLUDE (review)
18439594	Pregnancy outcomes in unicornuate uteri: a review	Reichman D	Fertil Steril	2009	EXCLUDE (review)
17980182	Expectant management compared with physical examination-indicated cerclage (EM-PEC) in selected women with a dilated cervix at 14(0/7)-25(6/7) weeks: results from the EM-PEC international cohort study	Pereira L	Am J Obstet Gynecol	2007	EXCLUDE (comparator group not relevant)
17899494	Management of pregnancy after radical trachelectomy: case reports and systematic review of the literature	Jolley JA	Am J Perinatol	2007	EXCLUDE (review)
17195149	Routine cervical length in twins and perinatal outcomes	Gyamfi C	Am J Perinatol	2007	EXCLUDE (exposure not of interest)
15795148	What's new and novel in obstetric anesthesia? Contributions from the 2003 scientific literature	Tsen LC	Int J Obstet Anesth	2005	EXCLUDE (exposure not of interest)
15512459	Women with placenta praevia and antepartum haemorrhage have a worse outcome than those who do not bleed before delivery	Lam CM	J Obstet Gynaecol	2000	EXCLUDE (Study question not relevant to review)
15229008	Nulliparity and duration of pregnancy in multiple gestation	Aina-Mumuney AJ	Obstet Gynecol	2004	EXCLUDE (Study question not relevant to review)
15191447	Cervical surveillance as an alternative to elective cervical cerclage for pregnancy management of suspected cervical incompetence.	Higgins SP	Aust N Z J Obstet Gynaecol	2004	INCLUDE
14515667	[Efficacy of elective cerclage in patients with cervical incompetence and associated risk factors]	Nava Flores J	Ginecol Obstet Mex	2003	EXCLUDE (exposure not of interest)
13678727	Loop-cone cerclage in pregnancy: a 5-year review	Dunn TS	Gynecol Oncol	2003	EXCLUDE (review)
12763118	Problems and challenges in the management of preterm labour	McNamara HM	BJOG	2003	EXCLUDE (review)
12237658	Patients with prior second-trimester loss: prophylactic cerclage or serial transvaginal sonograms?	Berghella V	Am J Obstet Gynaecol	2002	INCLUDE
12193941	Ultrasound-indicated cervical cerclage: outcome depends on preoperative cervical length and presence of visible membranes at time of cerclage	Groom KM	Am J Obstet Gynecol	2002	INCLUDE
12153667	Cervical Incompetence Prevention Randomized Cerclage Trial (CIPRACT): effect of therapeutic cerclage with bed rest vs. bed rest only on cervical length.	Althuisius S	Ultrasound Obstet Gynecol.	2001	INCLUDE
11982981	Elective cerclage vs. ultrasound-indicated cerclage in high-risk pregnancies	To MS	Ultrasound Obstet Gynecol	2002	INCLUDE
11838756	The value of transvaginal ultrasonography in diagnosis and management of cervical incompetence.	Kassanos D	Clin Exp Obstet Gynecol.	2001	INCLUDE
11789084	Outcomes of quintuplet pregnancies	Francois K	J Reprod Med	2001	EXCLUDE (Study question not relevant to review)
11510462	Balloon replacement of fetal membranes to facilitate emergency cervical cerclage	Tsatsaris V	Obstet Gynecol	2001	EXCLUDE (exposure not of interest)
11349168	Early transvaginal ultrasonography versus early cerclage in women with an unclear history of incompetent cervix.	Kelly S	Am J Obstet Gynecol	2001	INCLUDE
11035321	A randomized trial of cerclage versus no cerclage among patients with ultrasonographically detected second-trimester preterm dilatation of the internal os	Rust OA	Am J Obstet Gynecol	2000	EXCLUDE (comparator group not relevant)
10560075	Comparison of delayed absorbable suture v nonabsorbable suture for treatment of incompetent cervix	Abdelhak YE	J Perinat Med	1999	EXCLUDE (Study question not relevant to review)
9819870	Pregnancy outcomes in women treated with elective versus ultrasound-indicated cervical cerclage	Guzman ER	Ultrasound Obstet Gynecol	1998	EXCLUDE (exposure not of interest)
9001790	Cervical cerclage in the treatment of cervical incompetence in Zambian women	Waloch M	Clin Exp Obstet Gynecol	1996	EXCLUDE (Study question not relevant to review)
8238171	Conservative management and pregnancy outcome in diethylstilbestrol-exposed women with and without gross genital tract abnormalities	Levine RU	Am J Obstet Gynecol	1993	EXCLUDE (exposure not of interest)
6756748	The small fetus: growth-retarded and preterm	Tambyraja RL	Clin Obstet Gynaecol	1982	EXCLUDE (Study question not relevant to review)
6436760	The use of prophylactic antibiotics in obstetrics and gynecology. A review	Cartwright PS	Obstet Gynecol Surv	1984	EXCLUDE (review)
3826209	Successful pregnancy outcome after cervical dilation with multiple laminaria tents in preparation for second-trimester elective abortion: a report of two cases	Van Le L	Am J Obstet Gynecol	1987	EXCLUDE (exposure not of interest)
3252657	Reproductive impairment of women with unicornuate uterus	Maneschi M	Acta Eur Fertil	1988	EXCLUDE (exposure not of interest)
2821776	Value of ultrasound in patients with cervical incompetence	Osinusi BO	Afr J Med Med Sci	1987	EXCLUDE (exposure not of interest)
1919825	Cervical cerclage in early pregnancy	Angel JL	J Perinatol	1991	EXCLUDE (Study question not relevant to review)
1488856	Delayed interval delivery of two remaining fetuses in quintuplet pregnancy after embryo reduction: report and review of the literature	de Jong MW	Acta Genet Med Gemellol (Roma)	1992	EXCLUDE (review)
